# Supplementary material for: Impact of Wuchereria bancrofti Infection on Cervical Mucosal Immunity and Human Papillomavirus Prevalence in Women from Lindi and Mbeya Regions, Tanzania
Source: Trop Med Infect Dis. 2025 Nov 10;10(11):317. doi: 10.3390/tropicalmed10110317 (PMC12656326; doi:10.3390/tropicalmed10110317)
Supplement: Supplementary file 1 [file tropicalmed-10-00317-s001.zip]

Archive with 1 entries (1 files):
- tropicalmed-3851780-supplementary.pptx
